# Supplementary material for: Prominin-1 Regulates Retinal Pigment Epithelium Homeostasis: Transcriptomic Insights into Degenerative Mechanisms
Source: Int J Mol Sci. 2025 Nov 28;26(23):11539. doi: 10.3390/ijms262311539 (PMC12692251; doi:10.3390/ijms262311539)
Supplement: Supplementary file 1 [file ijms-26-11539-s001.zip]

Archive with 6 entries (4 files):
- ijms-3983807-supplementary/
- ijms-3983807-supplementary/Supplementary Files/
- ijms-3983807-supplementary/Supplementary Files/Fig. S1.tif
- ijms-3983807-supplementary/Supplementary Files/Fig. S2.tif
- ijms-3983807-supplementary/Supplementary Files/Fig. S3.tif
- ijms-3983807-supplementary/Supplementary Files/Supplemental Files with figure legends.pdf
